# Supplementary material for: Five year outcomes of Boston type I keratoprosthesis as primary versus secondary penetrating corneal procedure in a matched case control study
Source: PLoS One. 2018 Feb 6;13(2):e0192381. doi: 10.1371/journal.pone.0192381 (PMC5800684; doi:10.1371/journal.pone.0192381)
Supplement: S1 File — Table listing demographical and surgical characteristics of all patients included in the study. (XLSX) [file pone.0192381.s001.xlsx]

## Sheet: Primary
Patient ID	Eye (1=OD, 0=OS)	Gender (0=F, 1=M)	Age	Race (0=Cauc, 1=AA)	Preop Dx	Non-Cicatricial Process	FU (y)	Preop Snellan BCVA	1 Year Snellan BCVA	2 Year Snellan BCVA	Final Snellan BCVA	Aphakic Kpro (0=no, 1=yes)	Anterior Vitrectomy (0=no, 1=yes)	Device Explantation (0=no, 1=yes)	Repeat Transplant (0=no, 1=yes)	#Repeat Transplants	Melt (0=no, 1=yes)	RPM (0=no, 1=yes)	RPM YAG Laser Membranectomy (0=no, 1=yes)	RPM Surgical Membranectomy (0=no, 1=yes)		Glaucoma Progression (0=no, 1=yes)	New-Onset Glaucoma (0=no, 1=yes)	Preop Glaucoma (0=no, 1=yes)	Preop Glaucoma Medication (0=no, 1=yes)	# Preop Glaucoma Medications	Hx Glaucoma Laser (0=no, 1=yes)	Hx Glaucoma Surgery (0=no, 1=yes)	Type of Hx Glaucoma Surgery	Preoperative Retinopathy (1=yes, 0=no)	Concomitant Retinal Procedures (1=yes, 0=no)	Vitreoretinal Disease Progression (0=no, 1=yes)	New-Onset Vitreoretinal Disease (0=no, 1=yes)	Preop Vitreoretinal Disease (0=no, 1 =yes)	Postop Vitreoretinal Complication (0=no, 1=yes)	Concomitant Vitreoretinal Procedure (0=no, 1=yes)	Back Plate Diameter (mm)
1	0	0	46	0	Non-Cicatricial Process	EEC	4.02778	20/600	20/30	20/100	20/60	1	0	0	1	2	1	1	0	1		N/A	1	0	N/A	N/A	N/A	N/A	N/A	0	1	0	1	0	1	1	7
2	0	0	42	1	Autoimmune Disease	N/A	1.09444	CF	20/30	N/A	20/30	1	0	0	0	N/A	0	1	1	0		N/A	1	0	N/A	N/A	N/A	N/A	N/A	1	0	1	1	1 (sickle cell retinopathy)	1	0
3	1	0	57	0	Non-Cicatricial Process	Aniridia	5.98611	CF	20/250	20/250	20/200	0	1	0	0	N/A	0	0	N/A	N/A		N/A	1	0	N/A	N/A	N/A	N/A	N/A	0	0	0	0	0	0	1
4	0	0	56	0	Non-Cicatricial Process	Aniridia	6.98333	CF	20/200	20/150	20/150	1	1	0	0	N/A	0	0	N/A	N/A		1	N/A	1	1	2	0	0	N/A	0	0	0	0	0	0	1
5	1	1	27	0	Chemical/Thermal Burn	N/A	3.54444	HM	20/50	20/100	20/400	1	0	0	0	N/A	0	0	N/A	N/A		1	N/A	1	1	2	0	0	N/A	1	1	1	1	1 (retinal break)	1	1	8.5
6	0	0	25	1	Non-Cicatricial Process	EEC	1.99167	LP	20/80	20/100	20/100	1	0	0	0	N/A	0	1	1	0		N/A	0	0	N/A	N/A	N/A	N/A	N/A	0	0	0	0	0	0	0	7
7	1	1	74	0	Chemical/Thermal Burn	N/A	5.40278	HM	20/100	20/150	20/250	1	1	0	0	N/A	0	1	0	0		0	N/A	1	1	3	0	0	N/A	1	1	1	0	1 (hx of retinal detachment with SB repair)	0	1
8	1	1	43	0	Chemical/Thermal Burn	N/A	4.99444	LP	20/125	20/300	NLP	1	0	0	0	N/A	0	1	1	0		1	N/A	1	1	4	1	0	N/A	0	0	0	1	0	1	0
9	0	1	31	0	Chemical/Thermal Burn	N/A	2.48889	CF	20/400	20/200	20/200	1	0	0	0	N/A	0	1	1	0		N/A	1	0	N/A	N/A	N/A	N/A	N/A	0	0	0	1	0	1	0
10	1	0	69	0	Autoimmune Disease	N/A	4.61667	CF	20/80	20/80	20/150	0	0	0	0	N/A	0	1	1	0		N/A	0	0	N/A	N/A	N/A	N/A	N/A	1	1	1	0	1 (hx of VKH disease)	0	1	?
11	0	0	26	0	Non-Cicatricial Process	Aniridia	5.76389	CF	20/200	20/300	20/150	1	0	0	0	N/A	0	0	N/A	N/A		1	N/A	1	0	N/A	0	0	N/A	1	0	1	0	1 (foveal hypoplasia secondary to aniridia syndrome)	0	0
12	1	0	45	0	Autoimmune Disease	N/A	8.63333	HM	20/70	20/70	20/HM	1	1	1	1	1	1	1	0	1		N/A	1	0	N/A	N/A	N/A	N/A	N/A	0	0	0	1	0	1	1
13	0	1	62	0	Non-Cicatricial Process	Edema/Dystrophy	3.50556	HM	HM	HM	HM	1	0	0	0	N/A	0	0	N/A	N/A		0	N/A	1	1	1	0	0	N/A	1	0	1	1	1 (hx of multiple retinal detachments)	1	0	7
14	1	0	37	1	Non-Cicatricial Process	Aniridia	6.075	HM	20/80	20/70	20/70	1	0	0	1	2	1	1	1	0		N/A	1	0	N/A	N/A	N/A	N/A	N/A	1	1	0	1	0	1	0
15	0	1	27	0	Non-Cicatricial Process	Aniridia	7.47222	CF	20/400	20/300	LP	1	0	1	1	3	1	1	1	0		1	N/A	1	1	2	0	1	trabeculectomy, GDD	0	1	0	1	0	1	1	7
16	0	1	40	1	Chemical/Thermal Burn	N/A	7.675	CF	20/60	20/30	20/50	1	0	1	1	1	0	1	1	0		N/A	1	0	N/A	N/A	N/A	N/A	N/A	0	0	0	1	0	1	0
17	0	1	52	0	Infection	N/A	7.34722	CF	20/400	20/200	20/LP	1	0	1	1	2	1	1	1	0		N/A	1	0	N/A	N/A	N/A	N/A	N/A	0	0	0	1 (hypotony maculopathy)	0	1	0	7
18	0	1	74	1	Chemical/Thermal Burn	N/A	3.53889	20/100	20/30	20/50	20/100	0	0	0	0	N/A	0	0	N/A	N/A		1	N/A	1	1	2	0	0	N/A	0	0	0	1	0	1	0	7
19	0	0	38	0	Non-Cicatricial Process	Aniridia	6.56944	LP	20/400	20/400	20/LP	1	1	1	1	2	1	1	1	0		1	N/A	1	0	N/A	0	0	N/A	0	0	0	1	0	1	0	7
20	1	0	50	1	Non-Cicatricial Process	Edema/Dystrophy	6.44444	CF	20/30	20/30	20/40	1	1	0	0	N/A	0	0	N/A	N/A		N/A	1	0	N/A	N/A	N/A	N/A	N/A	0	0	0	1	0	1	1
21	0	0	50	1	Non-Cicatricial Process	Edema/Dystrophy	7.12778	CF	20/30	20/40	20/80	1	1	0	0	N/A	0		N/A	NA		N/A	1	0	N/A	N/A	N/A	N/A	N/A	0	0	0	1	0	1	1
22	1	0	59	1	Autoimmune Disease	N/A	1.21111	HM	HM	HM	LP	1	0	1	1	1	0	1	1	1		N/A	0	0	N/A	N/A	N/A	N/A	N/A	0	0	0	1	0	1	0	7
23	1	0	44	0	Non-Cicatricial Process	Aniridia	3.45	CF	20/60	20/60	20/60	0	0	1	1	1	0	1	1	0		1	N/A	1	1	1	0	1	GDD	0	0	0	0	0	0	0	7
24	0	1	50	0	Infection	pseudomonas ulcer	6.56944	HM	20/200	HM	NLP	1	1	0	0	N/A	0	0	N/A	N/A		1	N/A	1	1	4	0	0	N/A	0	0	0	1	0	1	1	7
25	1	1	83	0	Autoimmune Disease	N/A	4.73056	CF	20/200	20/60	20/80	1	1	0	0	N/A	0	0	N/A	N/A		N/A	0	0	N/A	N/A	N/A	N/A	N/A	0	0	0	1	0	1	1	8.5
26	1	1	51	1	Chemical/Thermal Burn	N/A	2.28889	LP	20/70	20/25	20/25	1	0	0	0	N/A	0	0	N/A	N/A		0	N/A	1	1	3	0	0	N/A	0	1	0	0	1 (retinal break)	0	1
27	0	1	62	1	Chemical/Thermal Burn	N/A	5.00833	CF	20/20	20/20	20/20	1	0	0	0	N/A	0	0	N/A	N/A		0	N/A	1	0	N/A	1	0	N/A	0	1	0	1 (retinal tear occurred during Kpro surgery)	0	1	1	8.5
28	0	1	61	0	Autoimmune Disease	N/A	6.49722	HM	CF	CF	CF	1	1	0	0	N/A	0	0	N/A	N/A		N/A	0	0	N/A	N/A	N/A	N/A	N/A	0	0	0	1	0	1	1

## Sheet: Secondary 
Patient ID	Eye (1=OD, 0=OS)	Gender (0=F, 1=M)	Age	Race (0=Cauc, 1=AA)	Preop Dx	FU (y)	Preop Snellan BCVA	Preop LogMAR	6 Months BCVA	1 Year Snellan BCVA	2 Year Snellan BCVA	Final Snellan BCVA	FINAL LogMAR BCVA	Previous Corneal surgeries	# of repeat PKs	Aphakic Kpro (0=no, 1=yes)	Anterior Vitrectomy (0=no, 1=yes)	Device Explantation (0=no, 1=yes)	Melt (0=no, 1=yes)	RPM (0=no, 1=yes)	RPM YAG Laser Membranectomy (0=no, 1=yes)	RPM Surgical Membranectomy (0=no, 1=yes)		Glaucoma Progression (0=no, 1=yes)	New-Onset Glaucoma (0=no, 1=yes)	Preop Glaucoma (0=no, 1=yes)	Hx Glaucoma Laser (0=no, 1=yes)	Hx Glaucoma Surgery (0=no, 1=yes)	Type of Hx Glaucoma Surgery	Concomitant Glaucoma Surgery (0=no, 1=yes)	Type of Concomitant Glaucoma Surgery	PostOp Glaucoma (0=no, 1=yes)	Postop Glaucoma Surgery (0=no, 1=yes)	Back Plate Diameter (mm)
1	1	1	51	0	HSV keratitis	0.906849	CF	1.8	20/200	0.25		0.25	0.60206		2	1										1		1	GDD Blvdt					7
2	0	0	68	0	Aniridia	5.06027	HM	2.3	20/400	HM	HM	LP	2.6		Multiple	1	1		0	1												Hypotony		7
3	0	0	21	0	Aniridia	7.57534	CF	1.8	20/400	0.05	0.05	0.04	1.39794		1?	0		1	1	1						1		1	2 Ahm valv					7
4	0	0	70	0	Aniridia	13.0822	HM	2.3	20/250	0.08	0.08	0.08	1.09691			1				1										Baervldt	GDD			7
5	0	1	42	0	Aniridia	2.66849	HM	2.3	20/300	0.025	HM	HM	2.3			0		1		1						1				Baervldt	GDD			8.5
6	1	0	56	0	Aniridia	6.76438	20/400	1.30103	20/100	0.1	0.1	0.25	0.60206			0				1									GDD		Shunt revision			7
7	1	0	35	0	Aniridia	3.07671	HM	2.3	HM	HM		HM	2.3			1				1														8.5
8	0	1	29	0	Aniridia	4.99178	20/800	1.60206	20/150	0.133333	0.133333	0.16	0.79588			1				1						1		1	ahm & molt valv		shunt revision
9	1	1	78	1	Dystrophy	0.246575	HM	2.3	20/400			0.05	1.30103	1		1	0	0	0	0	0	0		0	0	1	0	0
10	1	1	61	1	Dystrophy	4.56986	LP	2.6		0.1	0.0666667	0.133333	0.875061	0		1	0	0	0	0	0	0		0	0	1	0	0		1	GDD	1	0	8.5
11	1	1	65	0	autoimmunue	7.76438	HM	2.3	20/200	0.2	0.2	NLP	2.8			1		1	1															7
12	0	1	36	1	autoimmune	7.78356	20/300	1.17609	20/30	0.666667	1	LP	2.6			1									1					0			cyclophotocoag	7
13	0	0	52	0	autoimmune	3.96712	CF	1.8	20/400	0.05	0.1	0.1	1		3	0				1													Blvdt tube	7
14	1	0	52	0	AUTOIMMUNE GVHD	1.16986	HM	2.3	20/40	0.333333	0.5	0.5	0.30103		2	1				0										Blvdt tube				8.5
15	0	1	49	1	LSCD	4.19452	HM	2.3	CF	CF	HM	NLP	2.8			1		1								1				Ahm valve				8.5
16	0	1	60	1	burn	8.61096	CF	1.8	20/80	0.2	0.25	HM	2.3			0		1	1	1														8.5
17	0	1	20	0	Chemical burn	1.26849	CF	1.8	CF	0.0666667		0.0666667	1.17609			1				1										Blvdt tube
18	1	1	72	0	Chemical burn	5.31507	CF	1.8	20/20	0.666667	0.666667	0.8	0.09691			1																		7
19	0	1	55	0	Chemical burn	6.35342	LP	2.6	HM	HM	HM	HM	2.3			1																		7
20	1	1	73	0	Chemical burn	1.8	CF	1.8	20/150	0.5		0.5	0.30103			0																		8.5
21	1	1	41	0	Chemical burn	6.8137	CF	1.8	20/200	0.08	0.1	0.05	1.30103		2	1																		7
22	0	1	60	0	Burn	7.05205	LP	2.6	20/200	0.05	0.0666667	0.1	1			1														1	Ahm val		Bvldt tube	7
23	0	1	50	1	hypotony	7.47671	CF	1.8	CF	CF	CF	0.05	1.30103		2	1								1		1								8.5
24	0	1	57	0	LSCD	1.28219	CF	1.8	HM	LP	LP	LP	2.6			1												1	Ahm Valv					8.5
25	1	0	30	0	LSCD	3.34247	CF	1.8	20/400	0.08	0.0666667	0.0666667	1.17609		3	1										1		1	Shunt
26	1	0	62	1	Sarc Uveitis	2.99726	CF	1.8	20/100	CF	0.0666667	0.2	0.69897		3	1																		7
27	0	0	54	1	Ch uveitis	3.16986	HM	2.3	20/150	0.1	0.05	0.0666667	1.17609		3	1				1	1
28	1	1	81	1	Chemical burn	6.19178	CF	1.8	20/25	0.5	0.4	0.4	0.39794
